# Supplementary material for: miR-F4-C12 Functions on the Regulation of Adipose Accumulation by Targeting PIK3R1 in Castrated Male Pigs
Source: Animals (Basel). 2021 Oct 26;11(11):3053. doi: 10.3390/ani11113053 (PMC8614499; doi:10.3390/ani11113053)
Supplement: Supplementary file 1 [file animals-11-03053-s001.zip]

Archive with 1 entries (1 files):
- animals-1355629-supplementary.pdf
